# Supplementary material for: Translation and Validation of the Malay Doctor–Patient Communication Questionnaire: A Cross-Sectional Study Among Patients Receiving Hemodialysis in Kelantan, Malaysia
Source: Healthcare (Basel). 2025 Aug 18;13(16):2037. doi: 10.3390/healthcare13162037 (PMC12386149; doi:10.3390/healthcare13162037)
Supplement: Supplementary file 1 [file healthcare-13-02037-s001.zip]

Archive with 1 entries (1 files):
- healthcare-3770177-supplementary.pdf
